# Supplementary material for: Identification of Candidate Salivary, Urinary and Serum Metabolic Biomarkers for High Litter Size Potential in Sows (Sus scrofa)
Source: Metabolites. 2022 Oct 30;12(11):1045. doi: 10.3390/metabo12111045 (PMC9697495; doi:10.3390/metabo12111045)
Supplement: Supplementary file 1 [file metabolites-12-01045-s001.zip]

Archive with 1 entries (1 files):
- SuppementaryTables.pptx
